# Supplementary material for: Metabolomic-Based Assessment of Earthworm (Eisenia fetida) Exposure to Different Petroleum Fractions in Soils
Source: Metabolites. 2025 Feb 5;15(2):97. doi: 10.3390/metabo15020097 (PMC11857538; doi:10.3390/metabo15020097)
Supplement: Supplementary file 1 [file metabolites-15-00097-s001.zip]

Archive with 1 entries (1 files):
- metabolites-3406505-supplementary.pdf
